# Supplementary material for: Primary Cilia Restrain PI3K-AKT Signaling to Orchestrate Human Decidualization
Source: Int J Mol Sci. 2022 Dec 8;23(24):15573. doi: 10.3390/ijms232415573 (PMC9779442; doi:10.3390/ijms232415573)
Supplement: Supplementary file 1 [file ijms-23-15573-s001.zip]

Archive with 1 entries (1 files):
- ijms-2035090-supplementary.pdf
